# Supplementary material for: Evidence for a postreproductive phase in female false killer whales Pseudorca crassidens
Source: Front Zool. 2017 Jun 21;14:30. doi: 10.1186/s12983-017-0208-y (PMC5479012; doi:10.1186/s12983-017-0208-y)
Supplement: Supplementary file 6 — Dataset of fitted values of age-specific fecundity under 10 different smoothing scenarios for the fecundity data from Japan. (ZIP 64 kb) [file 12983_2017_208_MOESM6_ESM.zip › AF6_Japan_fecundity_models.txt]

age	df=2.1	df=2.9	df=3.7	df=4.5	df=5.3	df=6.1	df=6.9	df=7.7	df=8.5	df=8.9
8	0.368031416627321	0.316697395923229	0.251954598933942	0.224679661283282	0.233832748413177	0.244565419046428	0.248306478007704	0.248989279281969	0.249053087645305	0.249054163020068
9	0.36170051261874	0.318719056078323	0.26456004648353	0.235691939162827	0.238806745530502	0.247730793841015	0.251839657232225	0.252754406957888	0.252838283938374	0.252837536918705
10	0.355286945946389	0.319934547076602	0.276322882209271	0.248155592974962	0.245551903747072	0.251282517366952	0.255221920377439	0.256464453002638	0.256625479816994	0.256621167606834
11	0.348791977807434	0.320365201858834	0.286970018587937	0.261782980532481	0.25469107059237	0.255986922492514	0.258466630497501	0.259904075461408	0.260367661810081	0.260403797213794
12	0.342216856504787	0.320036443397424	0.296254029359785	0.276090561987961	0.26668169843284	0.263260365965816	0.262299639735839	0.262660769928409	0.26366441231455	0.264126425279344
13	0.335562817309775	0.318977176707231	0.303967567325553	0.290412430771071	0.281544215296597	0.274920436168466	0.26950622655443	0.265858899320326	0.265118726665588	0.266826432268921
14	0.328831082343764	0.317219159481451	0.3099553415172	0.303950582762705	0.298634525205111	0.292109798459149	0.284667538998079	0.27746099640536	0.271066602119478	0.268517490035539
15	0.322022860478382	0.31479636784051	0.31412231398334	0.315858332741138	0.31660510799436	0.314072930069854	0.309259112009223	0.304354966472519	0.300844217276909	0.300334600784626
16	0.315139347254022	0.311744372502348	0.316437225494462	0.325343361205252	0.333608838967074	0.338124667400235	0.339326855859624	0.339118473031748	0.338864980285932	0.338942493680664
17	0.308181724816249	0.308099739065942	0.316931168061858	0.331770210578771	0.34766145449259	0.360719302161924	0.369702537741192	0.374668714169919	0.376625176194159	0.376870355228436
18	0.301151161869743	0.303899464163041	0.315691573300275	0.334741161789462	0.357020980900618	0.378387453180273	0.396164668001822	0.408159292077218	0.413902066788235	0.414739233076477
19	0.294048813649421	0.299180457093903	0.31285255260499	0.334139398725757	0.360487241660469	0.388161631662552	0.414369882514232	0.436168577770698	0.45042563715608	0.453071148576555
20	0.286875821908346	0.293979074333457	0.308582904908305	0.330127318137439	0.357585779687288	0.387958894629221	0.419134455983112	0.449814303165897	0.478983097906842	0.491909602978549
21	0.279633314922035	0.288330712075611	0.303073245810106	0.323103111022594	0.348619210229689	0.377175672327089	0.406542099298088	0.435140974943098	0.459866555900075	0.465260792325806
22	0.272322407508768	0.282269459861644	0.296523609968297	0.313627794774185	0.334568657363512	0.357110148413482	0.378096845642432	0.394643849085285	0.403230436275434	0.40329342881724
23	0.264944201065516	0.275827816383089	0.289132586398706	0.30234059856067	0.316856350324831	0.330624011815987	0.340317251586865	0.345306452310349	0.347062831373044	0.347235752126141
24	0.25749978361906	0.269036466812772	0.281088641574932	0.289881522299102	0.297040419447074	0.301115612629797	0.299788360550663	0.295399597628076	0.292219820321359	0.291700080814901
25	0.249990229891919	0.26192411953549	0.272563851951815	0.276835661963896	0.276553361545896	0.271557044293436	0.261124550048496	0.248208373929693	0.237835217790003	0.235746362231888
26	0.242416601382653	0.254517398943397	0.263709878955581	0.263705757178485	0.256568795428955	0.244100776058766	0.227593961638788	0.208752206820974	0.188931421006991	0.179423943665485
27	0.234779946460148	0.246840790037845	0.254655729547102	0.250909981779755	0.238001434056597	0.220150715391363	0.201171173708061	0.182779106072669	0.166490484431244	0.161707179574344
28	0.227081300471457	0.238916629935304	0.24550668855722	0.238794291625571	0.221575461333579	0.200582499596674	0.182108209087216	0.168507995803678	0.160782403653897	0.159669660729543
29	0.219321685862789	0.230765140995953	0.236343803776864	0.227644942611923	0.207881437339208	0.185907237186092	0.169422733810896	0.16013286602601	0.156316147553387	0.15581029584844
30	0.21150211231322	0.222404500156583	0.227223456439231	0.217687946853094	0.197374398584432	0.176343621998317	0.161995828576249	0.154750370077488	0.152093060001976	0.151822049048984
31	0.203623576880725	0.213850939124343	0.218176844855148	0.209067780729571	0.190311304822677	0.171844725721705	0.159307370760943	0.151830881223958	0.147833290875422	0.147489796025198
32	0.195687064160104	0.205118870337543	0.209209600790361	0.20180644416372	0.18665692775731	0.172082976278047	0.161534082530152	0.153403336022334	0.146084793882057	0.142759610810952
33	0.187693546452386	0.196221033982306	0.200302148351949	0.195754681412073	0.185994380355688	0.176380571353082	0.168699052142804	0.162243625615104	0.157062260766302	0.155699724216761
34	0.179643983945314	0.187168661823806	0.191411651190219	0.190557906550368	0.187465716682855	0.183641286930981	0.179723794754299	0.176355119741472	0.174382717356932	0.174110921278387
35	0.171539324904476	0.177971654121489	0.18247630898801	0.185665783635435	0.189759616299125	0.192317531107709	0.192790454879354	0.192373951386931	0.192040417222071	0.191989390160505
36	0.163380505874695	0.168638766403731	0.173422270451208	0.18040817159898	0.191184046708181	0.200324484248	0.205888529117951	0.208697119581704	0.209748714261512	0.209843785953892
37	0.155168451891257	0.15917780333817	0.1641726245193	0.174133418982318	0.18991032018525	0.204882900048729	0.216170723253771	0.223748661293021	0.227706139655138	0.22801289398241
38	0.146904076700577	0.149595817316335	0.15465712446444	0.166364300339162	0.184462676168748	0.202724404866081	0.21847664518973	0.231658420747953	0.242583837596743	0.246851800699697
39	0.138588282989906	0.139899309652708	0.144820886717663	0.156902075631016	0.174312924586942	0.191514617432011	0.20629936825568	0.21819887305155	0.226076585584083	0.225143103660644
40	0.130221962625679	0.130094432468871	0.134630530231637	0.145831042645613	0.160132191936978	0.172093121705597	0.179362788127914	0.181703657218835	0.179867764782734	0.177673810133844
41	0.121805996900101	0.120187189396242	0.124076997040549	0.133434701814291	0.143373407644806	0.14848265911014	0.146651779078978	0.140687947257914	0.136211380728468	0.135451306344363
42	0.113341256785598	0.110183633201591	0.113175251216744	0.120080676127192	0.125504238550372	0.124741550475258	0.116412630283844	0.104323570492472	0.0954918945512777	0.0938291880644781
43	0.104828603196735	0.100090058344296	0.101961776313384	0.106130792708273	0.107515730732462	0.102689880643423	0.0909297773172065	0.074274740481294	0.0573953531709632	0.052188915596972
44	0.0962688872592191	0.0899131863453998	0.0904910546726374	0.0918996878781642	0.0899104777616426	0.0824055797700417	0.0691139236979758	0.0504035758709648	0.025835731548097	0.0113707479529136
45	0.0876629505856104	0.0796603417210714	0.0788320478174959	0.0776543252946104	0.0729358179263394	0.0635618874683257	0.0495666939873552	0.0311594116872103	0.00915204713553796	0
46	0.0790116255573724	0.0693396161393539	0.0670652980358334	0.0636347057238072	0.0568091585841126	0.046186506744905	0.0322933207952814	0.016546704077605	0.00328259609372706	0.000119805931038725
47	0.0703157356128821	0.0589600184254141	0.0552808437313251	0.0500783774705363	0.0418443835107416	0.0307864612250413	0.0184323962393366	0.0074036167895223	0.00104327420571921	4.15081567655701e-05
48	0.0615760955410428	0.0485316080838224	0.0435768144603066	0.0372379348397017	0.0284835257972365	0.0181331839591401	0.00881624492274428	0.00273445092522909	0.000272624391571603	6.85801999262998e-06
49	0.052793511780133	0.0380656101331505	0.0320583850509788	0.0253856563902935	0.0172441204006277	0.00890647472093942	0.00324649216623732	0.000743933319986715	5.17660567770604e-05	7.74533095388993e-07
50	0.0439687827215391	0.0275745092545399	0.0208367036754275	0.0148021417026946	0.00857704515851139	0.0032769406177857	0.000757436122089087	9.69296241128229e-05	3.10485010032095e-06	2.25249852817773e-08
51	0.0351026990180145	0.0170721215294596	0.0100274293785351	0.00574829982253536	0.00266248834706103	0.000619753341382961	3.64352168115456e-05	0	0	0
52	0.0261960438961213	0.00657364236442074	0	0	0	0	0	0	0	0
53	0.0172495934725093	0	0	0	0	0	0	0	0	0
54	0.00826411707369182	0	0	0	0	0	0	0	0	9.64988460555711e-16
55	0	0	0	0	0	0	0	0	1.50084871104558e-12	5.49163335581276e-17
56	0	0	0	0	0	0	0	0	0	3.76009864859214e-19
57	0	0	0	0	0	0	0	0	0	0
58	0	0	0	0	0	0	0	0	0	0
59	0	0	0	0	0	0	0	0	0	0
60	0	0	0	0	0	0	0	0	0	0
61	0	0	0	0	0	0	0	0	0	0
62	0	0	0	0	0	0	0	0	0	0
63	0	0	0	0	0	0	0	0	0	0
