# Supplementary material for: Evidence for a postreproductive phase in female false killer whales Pseudorca crassidens
Source: Front Zool. 2017 Jun 21;14:30. doi: 10.1186/s12983-017-0208-y (PMC5479012; doi:10.1186/s12983-017-0208-y)
Supplement: Supplementary file 6 — Dataset of fitted values of age-specific fecundity under 10 different smoothing scenarios for the fecundity data from Japan. (ZIP 64 kb) [file 12983_2017_208_MOESM6_ESM.zip › AF7_SouthAfrica_fecundity_models.txt]

age	df=2.1	df=2.9	df=3.7	df=4.5	df=5.3	df=6.1	df=6.9	df=7.7	df=8.5	df=8.9
8	0.335090301214436	0.241404148310465	0.106273125742485	0.0277789100668458	0	0	0	0	0	0
9	0.328181049719501	0.252115077570579	0.139414210700761	0.0763928803513338	0.0505714570743964	0.0434700758610824	0.0419058522081473	0.0416645442976766	0.0416605604587642	0.0416624685082603
10	0.321136834605053	0.261242120317876	0.16951397150625	0.121652107674334	0.103051423825717	0.0980615037020009	0.0971535627663995	0.0971244483834858	0.0971994151226045	0.0972121654271271
11	0.313961420880844	0.268811403974719	0.196586526911986	0.163111301188899	0.153003880388865	0.151492081142978	0.151988834238869	0.152486163207902	0.152725413614497	0.152761038830199
12	0.306658584210732	0.274851166844478	0.220663095662775	0.2004584496903	0.199409941590686	0.202810829275785	0.205870503035061	0.207677327736647	0.208319891117843	0.208326036748387
13	0.299232110169956	0.279391984475703	0.24178538799462	0.233538181636007	0.241243954451526	0.250522696924147	0.25735012232827	0.26198140527093	0.264373007562392	0.264263101222158
14	0.291685793478245	0.282467043947978	0.259999126571423	0.262344796782911	0.277728719220476	0.292797046592022	0.303557953999201	0.311463009966486	0.318082451835344	0.320810233740881
15	0.284023437208581	0.28411246102606	0.275348142194675	0.286988448060596	0.308550617668532	0.328214233441657	0.341675705974335	0.349876803013258	0.35474098800599	0.355385783537397
16	0.276248851971465	0.284367632269346	0.287869468702968	0.307645598655297	0.333888070353562	0.356511938272666	0.3716744385744	0.379392668340191	0.381975706726719	0.38200861600515
17	0.268365855074602	0.283275611010985	0.297589883995652	0.324506308858179	0.354239861640957	0.378495230325853	0.395324958856402	0.405124563647373	0.409186523430746	0.40968803318249
18	0.260378269657963	0.2808834927681	0.304524410845441	0.337726839557527	0.370184173482631	0.395329283381101	0.413809575841059	0.427644555859753	0.436000989333675	0.437439639765991
19	0.252289923804216	0.277242792307558	0.308677373140048	0.347390476962323	0.382196286875265	0.407999781657207	0.427773990218907	0.445735335514038	0.461693149709782	0.465795046630581
20	0.244104649624592	0.272409791528031	0.310046635710933	0.353476713849826	0.390545647648928	0.417109031825575	0.437723580091695	0.458009825064084	0.481245129274913	0.494179931885778
21	0.235826282320287	0.266445834837288	0.308631541810792	0.35584143139571	0.395215571395347	0.422811242142756	0.443524515829764	0.462634308979008	0.480936042657869	0.487709144495818
22	0.227458659219563	0.259417547142812	0.304444693793111	0.354218035155754	0.395796988318744	0.424756390639567	0.444476101427995	0.459079724751276	0.468701398640399	0.470749876096536
23	0.219005618790756	0.251396949271961	0.297527029489273	0.348257183314601	0.391393415310561	0.42190372876349	0.440239666752082	0.449629410985237	0.453555327354226	0.454140924147685
24	0.21047099963148	0.242461446891144	0.287964667372317	0.33762189537161	0.380700808732938	0.412207689510445	0.430423784174581	0.437475148570791	0.438168483322827	0.437601601654259
25	0.201858639434339	0.232693672010242	0.275904938350902	0.322135749824954	0.362457704253512	0.39287752556333	0.412108507780979	0.422412223520627	0.425476638958226	0.422873338419406
26	0.193172373929537	0.222181161013561	0.261568275517401	0.301945424510366	0.336200553795682	0.362075521673327	0.380085083537432	0.393458387651525	0.404668620631279	0.409349952146638
27	0.184416035804846	0.211015859756394	0.245252639683076	0.277627493872686	0.302836466099922	0.320830832212081	0.333555398092637	0.342970234703268	0.349434105834247	0.350802956943352
28	0.175593453603416	0.199293454319397	0.227328196952959	0.250176856677772	0.264548770279321	0.272789566147235	0.278017040619598	0.281475525165624	0.283201779401475	0.283376593638276
29	0.16670845060001	0.187112535045707	0.208221920252549	0.220868929062329	0.224126954449756	0.22236097164829	0.219569162044946	0.217624069723578	0.216780831255755	0.216670704041976
30	0.157764843656284	0.174573610863183	0.188394092255686	0.191052425199668	0.18423514378702	0.173426759307535	0.16256805804636	0.154462055498472	0.150491182687737	0.149996421823043
31	0.148766442055788	0.161777999880258	0.168310534916115	0.161954632180497	0.146975115106007	0.129026928894784	0.110872269300076	0.0947989193646228	0.0840051658432622	0.0825650117619673
32	0.139717046319454	0.148826630078859	0.148415126815848	0.134555750992363	0.113756983375708	0.091307211672561	0.0686921765307927	0.0461948361487892	0.024198065534639	0.0141672922548506
33	0.130620447002359	0.135818789918024	0.129106620046576	0.109543710732941	0.0853445776629322	0.0613566067187065	0.0389205048249235	0.0184665781349867	0.00167669317929838	0
34	0.121480423472636	0.122850872265013	0.110722285103592	0.0873290143176104	0.0619677836451683	0.0391170357133766	0.0206461928471637	0.00751783255461467	0.000625795421932398	0
35	0.112300742673457	0.110015155965634	0.0935291332861128	0.0680904480623844	0.043450958503946	0.0236205862524055	0.0103447326882454	0.00319935496716317	0.000372297807663938	1.24212715468205e-05
36	0.103085157869067	0.0973986674916376	0.0777219808280449	0.0518287066646878	0.0293379431761461	0.0134607848434253	0.00480319989139024	0.00123990447804202	0.000124607361208047	3.4784454554566e-06
37	0.0938374073759189	0.0850821606648232	0.0634267463193774	0.0384152403609473	0.0190050113725737	0.00720328429361432	0.00200273394176023	0.000385848057490084	2.67014207369073e-05	4.36309701310461e-07
38	0.0845612132799847	0.0731392458933449	0.0507071315375836	0.0276318721623936	0.0117569606896979	0.00360215529606869	0.000735498425981473	8.4729795884761e-05	2.22425979819277e-06	1.38221086518311e-08
39	0.0752602801414146	0.0616356922764102	0.0395730499660222	0.0192015069761668	0.00690382457765983	0.0016763534854215	0.000242248788427064	1.38162393172656e-05	0	0
40	0.0659382936877312	0.0506289170431375	0.0299896042468396	0.0128122040579151	0.00381693002286902	0.000721809754806176	7.47292372911534e-05	2.6221202896923e-06	0	0
41	0.0565989194968191	0.0401676678021655	0.0218858796297413	0.00813705543676585	0.0019638759506384	0.00028390326338906	2.17450734123408e-05	6.06335399149896e-07	9.29041962058522e-10	3.19608107614403e-14
42	0.047245801671011	0.0302918946349527	0.0151631974026933	0.004851553116043	0.000923544722095304	9.92608386582069e-05	5.63400486527223e-06	1.23059240605416e-07	1.45417645454794e-10	3.74827257383813e-15
43	0.0378825615036212	0.0210328016851505	0.00970271469954073	0.00264902906502886	0.000384511050927838	2.92037669148863e-05	1.15137020149027e-06	1.7530089256745e-08	1.13239847594183e-11	9.8197370373804e-17
44	0.02851279613932	0.0124130619351973	0.00537236991222328	0.00125373567366357	0.000132003559489421	6.34050840453573e-06	1.38015396952123e-07	9.89291023638146e-10	2.35703089515571e-13	6.29205156710937e-19
45	0.0191400772297862	0.00444717450427864	0.00203318901014772	0.000430516767044138	2.88865881426857e-05	4.93320213595413e-07	0	0	0	0
46	0.00976794958611462	0	0	0	0	0	0	0	0	0
47	0.00039992982949277	0	0	0	0	0	0	0	0	0
48	0	0	0	0	0	0	0	0	4.64997585997002e-20	1.22599188420775e-28
49	0	0	0	0	0	0	0	0	3.73086913159978e-21	9.17846860940608e-31
50	0	0	0	0	0	0	0	0	1.09331257726131e-23	1.205379616618e-33
51	0	0	0	0	0	0	0	0	0	0
52	0	0	0	0	0	0	0	0	0	0
53	0	0	0	0	0	0	0	0	0	0
54	0	0	0	0	0	0	0	0	2.69138602462393e-31	6.01312776554371e-46
55	0	0	0	0	0	0	0	0	5.50778279288561e-33	8.35353306999242e-49
56	0	0	0	0	0	0	0	0	0	2.2037354803269e-52
57	0	0	0	0	0	0	0	0	0	0
58	0	0	0	0	0	0	0	0	0	0
59	0	0	0	0	0	0	0	0	0	0
60	0	0	0	0	0	0	0	0	0	0
61	0	0	0	0	0	0	0	0	0	0
62	0	0	0	0	0	0	0	0	0	0
63	0	0	0	0	0	0	0	0	0	0
