# Supplementary material for: Evidence for a postreproductive phase in female false killer whales Pseudorca crassidens
Source: Front Zool. 2017 Jun 21;14:30. doi: 10.1186/s12983-017-0208-y (PMC5479012; doi:10.1186/s12983-017-0208-y)
Supplement: Supplementary file 6 — Dataset of fitted values of age-specific fecundity under 10 different smoothing scenarios for the fecundity data from Japan. (ZIP 64 kb) [file 12983_2017_208_MOESM6_ESM.zip › AF8_Combinedpopulation_fecundity_models.txt]

age	df=2.1	df=2.9	df=3.7	df=4.5	df=5.3	df=6.1	df=6.9	df=7.7	df=8.5	df=8.9
8	0.361201052561029	0.297293211285272	0.206176790295421	0.160874242855424	0.156541420035956	0.159998244591125	0.16144467940468	0.161715425004722	0.161741210583543	0.161741665034298
9	0.354330432901161	0.301885970497091	0.226134220949376	0.184372257146875	0.177377664455758	0.179746785648968	0.181222659139837	0.181549241712547	0.181575635314664	0.181575017693084
10	0.347364191289491	0.305342498305045	0.244389078354557	0.207889297870021	0.198978758826507	0.199748205027872	0.200996078749857	0.201378565967124	0.201412423294238	0.201408503631743
11	0.340304498131876	0.307694002010379	0.260737097835761	0.231018419573361	0.221471729435173	0.220318211969812	0.220808332260946	0.221144822067283	0.221238100382247	0.22124185249461
12	0.333153511211675	0.308975596907521	0.275007466838323	0.253244368713397	0.244805395159034	0.241985237756406	0.240974383591661	0.24073122304529	0.24091355569473	0.241053605191523
13	0.325913375508573	0.309225846691769	0.287069711254781	0.27397844087547	0.26861486798825	0.265345197584691	0.262581138007671	0.260595019374053	0.259921310044205	0.260476483177124
14	0.318586223033187	0.308486298464146	0.296838155764273	0.292612069592377	0.292141734519407	0.290562158291095	0.287436929129557	0.283940677338147	0.280731970260078	0.279434086678217
15	0.311174172677015	0.306801021434073	0.304273696801843	0.3085789048383	0.314287247805539	0.316796804031522	0.316061572824118	0.314055427054516	0.312315261491351	0.312053755421591
16	0.303679330077275	0.304216157439199	0.309382925931536	0.321411863418236	0.33380542463795	0.342204070241891	0.346314616933072	0.347735445954403	0.348082182468968	0.348173059658842
17	0.296103787496131	0.300779490247171	0.312214914821915	0.330783426604926	0.349550327477095	0.364543982581533	0.375069090963913	0.38114013057904	0.383601329121046	0.383910043275331
18	0.288449623713847	0.296540039327477	0.312856182482914	0.33652326512504	0.360666949587877	0.381803475145059	0.399406284677442	0.412104678617792	0.418621096691528	0.4196088242428
19	0.280718903935349	0.291547682433094	0.311424488914767	0.338614071821267	0.366669982906912	0.392526323940786	0.41643269390045	0.43760393247288	0.452776688882291	0.455821670974851
20	0.272913679709698	0.285852809958898	0.308062131915483	0.337171446306481	0.367422792751951	0.395937571894074	0.423425070339288	0.451103017052144	0.479154276257444	0.492449916461661
21	0.265035988861933	0.27950601269126	0.302929374139599	0.332415671939536	0.363061721661053	0.391921515323517	0.418949397177844	0.44486902041996	0.468128161743169	0.474884309293942
22	0.257087855436782	0.27255780327207	0.296198512270098	0.324642765859716	0.35391205181062	0.380873100336434	0.403853908566841	0.421801696647906	0.432411816002026	0.433867468987448
23	0.24907128965368	0.265058370508672	0.28804893887112	0.314200384070738	0.340429881546886	0.363535569004793	0.380571197740396	0.39077945724759	0.395204722153715	0.395799316099796
24	0.240988287872558	0.257057364604569	0.278663359315837	0.301471816810385	0.323185879420386	0.340934630484522	0.35172724165124	0.356365594124766	0.357778617379646	0.357930751212958
25	0.232840832569863	0.248603710497048	0.268225129373487	0.286868647867444	0.302883542947178	0.314374847344081	0.319609312630683	0.320496431921864	0.320030653239865	0.319960508260372
26	0.224630892324235	0.239745445797824	0.256916492360717	0.270829733541316	0.280382726622908	0.285384479358609	0.286203757077819	0.284825338345203	0.282837142761568	0.2818785060191
27	0.216360421811301	0.230529579368197	0.244917339831672	0.253821423524009	0.256691821872917	0.255562010100406	0.253106960919576	0.250881144177468	0.249237943628584	0.248831695819891
28	0.208031361807018	0.221001966343181	0.232404022480207	0.236332428964436	0.232907783398385	0.226398878388646	0.221304210044029	0.218639422228405	0.217572172581559	0.217449895999184
29	0.199645639198992	0.211207195464051	0.219547726857797	0.218857593129035	0.210113126775244	0.199200079519662	0.19139528051216	0.187498007608618	0.186075278119141	0.18589803961282
30	0.191205167005235	0.20118848488989	0.206512033584225	0.201868366342906	0.189259768830503	0.175120434823611	0.164196226175557	0.157537226233724	0.154637845612829	0.154317614028921
31	0.182711844399772	0.190987583226353	0.193449493238349	0.185772936482884	0.171067332298699	0.155189929031335	0.141279641885037	0.130102325647747	0.122919400359825	0.12213357107554
32	0.174167556744548	0.180644673307981	0.180497375659668	0.17087367288024	0.155947745178828	0.140183640468706	0.124972732968257	0.110201259213587	0.0958151545368577	0.0892210268508145
33	0.165574175627075	0.17019827725419	0.167773103623132	0.157332067320071	0.143956744299337	0.130340382362047	0.116851803618765	0.104072453757087	0.0935019481041983	0.090761650440191
34	0.156933558903269	0.159685162425604	0.155370170836693	0.145151139038682	0.134773679602546	0.125132678315551	0.115959336209016	0.108517400995077	0.104330603248291	0.103795949902166
35	0.148247550744902	0.149140249057082	0.143355453318436	0.134182598571465	0.127719853726883	0.123274713332243	0.119580473497373	0.116983916016443	0.115781794447371	0.115618363932604
36	0.139517981691159	0.138596521445783	0.131768675038143	0.124161165669764	0.121835814713945	0.122911083145173	0.124885079599923	0.126504832085934	0.127287499190759	0.127368155369868
37	0.130746668703727	0.128084945532073	0.120624390615175	0.11476141942263	0.116039963588032	0.121856221803533	0.12899425982544	0.135223429240386	0.139033607884344	0.139418614123865
38	0.121935415224897	0.117634396438314	0.109916309214771	0.105664718275405	0.109366294793139	0.117984662672047	0.128341660833168	0.13862080373146	0.148029826838751	0.151988316363131
39	0.113086011238159	0.107271599951382	0.0996232805704704	0.0966186051200468	0.101216726072926	0.109951539912141	0.119788763766009	0.128997090273627	0.136107092564635	0.13705327499723
40	0.10420023333076	0.0970210919995202	0.0897159621098385	0.0874728564112327	0.091503714192208	0.0978940159546111	0.10380968662283	0.107899324536264	0.109452225745857	0.109133942138361
41	0.0952798447577267	0.0869051998651027	0.0801631658322684	0.0781856186902885	0.0805901425953515	0.0832987330534482	0.0842272005589156	0.0838692252063483	0.0834066427890308	0.0833136354020791
42	0.0863265955068615	0.0769440482094689	0.0709371110637953	0.068805007145055	0.0690691580480626	0.0680285638730273	0.064566333452042	0.0605427731653927	0.0580912554258892	0.0576894234048442
43	0.0773422223642122	0.0671555920162636	0.0620171676643137	0.0594390843229696	0.0575337048274937	0.0534775893759372	0.0468197311567698	0.0392907937563246	0.0332856811300374	0.0319206441738704
44	0.0683284489795595	0.0575556773666091	0.053392028812874	0.0502269531275736	0.0464527811877115	0.0403859523173038	0.0319905922866957	0.0221000401967626	0.0113887616041058	0.00611657692881788
45	0.0592869859314526	0.0481581296441227	0.0450605075164707	0.0413180674845373	0.0361615574051244	0.0290632175248364	0.0204288973307407	0.0109895308794851	0.00186597514074927	0
46	0.0502195307913514	0.038974867439932	0.0370312733458446	0.0328604910017938	0.0269049101701573	0.0196479360092454	0.0120132747204799	0.00516065088696004	0.000687472302508116	0
47	0.0411277681864442	0.0300160391935708	0.0293218546606752	0.0249949190719536	0.0188763615027631	0.0122240922244281	0.00635562658280133	0.00225141465162349	0.000287927938555084	1.04908862418526e-05
48	0.0320133698607237	0.0212901785566351	0.0219571715548887	0.0178503623932059	0.0122259986674887	0.00679593473677316	0.00291131112971322	0.000846175507318645	8.6260512159805e-05	2.31268467004867e-06
49	0.0228779947339228	0.0128043736711382	0.0149677817894629	0.0115384812602984	0.00703828226145554	0.0032198296473842	0.00107038755627544	0.000240492050704791	1.76730827313082e-05	2.80084751090966e-07
50	0.013723288957927	0.00456444505478316	0.00838794895618197	0.0061455069497568	0.00329715560108104	0.00117819580824122	0.000264124257695032	3.43148397929262e-05	1.18599522435192e-06	9.20538572317373e-09
51	0.00455088597029602	0	0.002253595513879	0.00172270597691214	0.000864264678692103	0.000225027279904864	1.62492325382614e-05	0	0	0
52	0	0	0	0	0	0	0	0	0	0
53	0	0	0	0	0	0	0	0	0	0
54	0	0	0	0	0	0	0	0	2.17046959308462e-12	9.74851078325063e-16
55	0	0	0	0	0	0	0	0	2.18840242507973e-12	4.11797401712656e-17
56	0	0	0	0	0	0	0	0	0	2.87251327816085e-19
57	0	0	0	0	0	0	0	0	0	0
58	0	0	0	0	0	0	0	0	0	0
59	0	0	0	0	0	0	0	0	0	0
60	0	0	0	0	0	0	0	0	0	0
61	0	0	0	0	0	0	0	0	0	0
62	0	0	0	0	0	0	0	0	0	0
63	0	0	0	0	0	0	0	0	0	0
